# Supplementary material for: How FAIR is metadata for human pluripotent stem cells?
Source: Stem Cell Reports. 2025 Sep 25;20(10):102644. doi: 10.1016/j.stemcr.2025.102644 (PMC12790715; doi:10.1016/j.stemcr.2025.102644)
Supplement: Table S2. Integration of ICSCB and Cellosaurus data fields illustrated by H9 records [file mmc2.xlsx]

## Sheet: Sheet1
Table 2. Integration of ICSCB and Cellosaurus Data Fields Illustrated by H9 Records. An example of the H9 cell line (RRID: CVCL_9773) is used to highlight challenges in integrating data across Cellosaurus and ICSCB platforms. The left column presents the fields and values from Cellosaurus, while the right column shows the similar fields and values from ICSCB. As illustrated, issues such as incons…
Cellosaurus Fields and Values		Matched ICSCB Fields and Values
Cellosaurus Fields	Cellosaurus Values	ICSCB Fields	ICSCB Values	ICSCB Fields	ICSCB Values
DR	[...'SKIP; SKIP001452', 'SKIP; SKIP001935',...]	_source	SKIP	_cellid	SKIP001452
AG	Blastocyst stage	age_of_donor	-
Group	Group: Clinical grade pluripotent cell line.'	cell_grade	Research Grade
Population	-	ethnicity_of_donor	Unknown
SX	Female	gender_of_donor	Female
DI	-	health_status	-
		produced_by	Thomson JA
From	From: University of Wisconsin; Madison; USA.'	provider_distributor	WiCell Research Institute (Thomson Lab)
RX	['PubMed=9804556;', 'PubMed=14745950;', 'PubMed=16388305;', 'PubMed=16919167;', 'PubMed=17570852;', 'PubMed=17572666;', 'PubMed=20641038;', 'PubMed=20736931;', 'PubMed=21295703;', 'PubMed=21936705;', 'PubMed=21983960;', 'PubMed=22514597;', 'PubMed=22802639;', 'PubMed=23117585;', 'PubMed=24259714;', 'PubMed=27293150;', 'PubMed=27476965;', 'PubMed=27688775;', 'PubMed=28435121;', 'PubMed=28445466;',…	reference_publications	9804556 -- 27476976
Derived from site	Derived from site: In situ; Blastocyst; UBERON=UBERON_0000358.'	source_cell_type	-	organ_tissue_of_	Fresh Embryo
				origin_of_source_cell
ID	WA09	stem_cell_name	H9
SY	WA 09; WA-09; WA9; H9; H9.hESCs; H9 ESC; H9 hES; H9ES; GE09; WAe003-A; WICELLe003-A; WAe009-A; WA09-PCBC; PCBC02hse2014030502; SC14-067; UKERe008-A
CA	Embryonic stem cell	stem_cell_type	ES Cell
OX	NCBI_TaxID=9606; ! Homo sapiens (Human)
AC	CVCL_9773
DT	Created: 06-06-12; Last updated: 10-09-24; Version: 39
CC	[...]
OI	-
HI	-
ST	['Source(s): PubMed=16919167; PubMed=29246576; WiCell=wa09', 'Amelogenin: X', 'CSF1PO: 11', 'D13S317: 9', 'D16S539: 12,13', 'D18S51: 13', 'D19S433: 12,15', 'D21S11: 30', 'D2S1338: 18,24', 'D3S1358: 13,16', 'D5S818: 11,12', 'D7S820: 9,11', 'D8S1179: 8,14', 'FGA: 26,28', 'Penta D: 9,13', 'Penta E: 11,14', 'TH01: 9.3', 'TPOX: 10,11', 'vWA: 17']
Sequence variation	Sequence variation: Mutation; HGNC; 11998; TP53; Simple; p.Pro151Ser (c.451C>T); ClinVar=VCV000012370; Zygosity=Unspecified; Note=Somatic mutation acquired during proliferation (PubMed=28445466).', 'Sequence variation: Mutation; HGNC; 11998; TP53; Simple; p.Arg181His (c.542G>A); ClinVar=VCV000142320; Zygosity=Unspecified; Note=Somatic mutation acquired during proliferation (PubMed=28445466).', 'S…
Discontinued	-
Characteristics	-
Omics	Omics: Array-based CGH.', 'Omics: Deep exome analysis.', 'Omics: Deep phosphoproteome analysis.', 'Omics: Deep proteome analysis.', 'Omics: DNA methylation analysis.', 'Omics: Genome sequenced.', 'Omics: H2AK5ac ChIP-seq epigenome analysis.', 'Omics: H2BK12ac ChIP-seq epigenome analysis.', 'Omics: H2BK15ac ChIP-seq epigenome analysis.', 'Omics: H2BK5ac ChIP-seq epigenome analysis.', 'Omics: H3K18…
Part of	Part of: ENCODE project common cell types; tier 3.', 'Part of: NHBLI Progenitor Cell Biology Consortium (PCBC) collection.'
Registration	Registration: NIH Human Embryonic Stem Cell Registry; NIHhESC-10-0062.', 'Registration: Swiss research registry; BAG-hES-IMP-0016.', 'Registration: UK Stem Cell Bank (UKSCB); Steering comm. appl. SCSC06-18/SCSC11-06.'
Knockout cell	-
HLA typing	HLA typing: A*02:03; B*35,44; C*04,07; DQB1*05,06; DRB1*15,16:01; DRB5*01 (PubMed=16919167).'
Karyotypic information	-
Problematic cell line	-
